# Supplementary material for: Reading tea leaves or tracking true constructs? An assessment of personality-based latent profiles in eating disorders
Source: Front Psychiatry. 2024 May 14;15:1376565. doi: 10.3389/fpsyt.2024.1376565 (PMC11130490; doi:10.3389/fpsyt.2024.1376565)
Supplement: Supplementary file 1 [file DataSheet_1.zip]

Archive with 2 entries (2 files):
- Supplementary Table.docx
- Supplementary Figures.docx
